# Supplementary material for: Molecular Ir-Based Coordination Compound Grafted onto Covalent Organic Framework for Efficient Photocatalytic H2 Evolution
Source: Materials (Basel). 2025 Apr 19;18(8):1874. doi: 10.3390/ma18081874 (PMC12028946; doi:10.3390/ma18081874)
Supplement: Supplementary file 1 [file materials-18-01874-s001.zip]

Archive with 1 entries (1 files):
- materials-3572986-supplementary.pdf
